# Supplementary material for: Biochemical, Histological, and Transcriptomic Analyses Reveal Underlying Differences in Flesh Quality between Wild and Farmed Ricefield Eel (Monopterus albus)
Source: Foods. 2024 Jun 3;13(11):1751. doi: 10.3390/foods13111751 (PMC11171622; doi:10.3390/foods13111751)
Supplement: Supplementary file 1 [file foods-13-01751-s001.zip]

Archive with 1 entries (1 files):
- foods-2994852-supplementary.pdf
